# Supplementary material for: New records of powder-post beetles (Coleoptera, Bostrichidae) from China
Source: Biodivers Data J. 2024 May 22;12:e120044. doi: 10.3897/BDJ.12.e120044 (PMC11137371; doi:10.3897/BDJ.12.e120044)
Supplement: XML Treatment for Dinoderus favosus [file BDJ.12.e120044-treatment6.xml]

<!DOCTYPE tp:taxon-treatment
  PUBLIC "-//TaxonX//DTD Taxonomic Treatment Publishing DTD v0 20100105//EN" "tax-treatment-NSO.dtd">
<tp:taxon-treatment xmlns:tp="http://www.plazi.org/taxpub"><tp:treatment-meta><mixed-citation publication-type="journal"><person-group><name><surname>Zhang</surname><given-names>Yi-Feng</given-names></name><name><surname>Wang</surname><given-names>Ying</given-names></name><name><surname>Lin</surname><given-names>Wei</given-names></name><name><surname>Meng</surname><given-names>Ling-Zeng</given-names></name></person-group><article-title>New records of powder-post beetles (<tp:taxon-name><tp:taxon-name-part taxon-name-part-type="order">Coleoptera</tp:taxon-name-part></tp:taxon-name>, <tp:taxon-name><tp:taxon-name-part taxon-name-part-type="family">Bostrichidae</tp:taxon-name-part></tp:taxon-name>) from China</article-title><source>Biodivers Data J</source><day>22</day><month>05</month><year>2024</year><volume>12</volume><pub-id pub-id-type="doi">10.3897/BDJ.12.e120044</pub-id></mixed-citation></tp:treatment-meta><tp:nomenclature><tp:taxon-name>
              <object-id xmlns:xlink="http://www.w3.org/1999/xlink" content-type="arpha" xlink:type="simple">BB4346E8-E73F-5F66-94B0-A695B0ADA74F</object-id>
              <tp:taxon-name-part taxon-name-part-type="genus">Dinoderus</tp:taxon-name-part>
              <tp:taxon-name-part taxon-name-part-type="species">favosus</tp:taxon-name-part>
            </tp:taxon-name><tp:taxon-authority>Lesne, 1911</tp:taxon-authority></tp:nomenclature><tp:treatment-sec sec-type="materials"><title>Materials</title><list list-type="alpha-lower" list-content="occurrences"><list-item><p><bold>Type status:</bold> <named-content xmlns:xlink="http://www.w3.org/1999/xlink" content-type="dwc:typeStatus" xlink:type="simple">Other material</named-content>. <bold>Occurrence:</bold> individualCount: <named-content xmlns:xlink="http://www.w3.org/1999/xlink" content-type="dwc:individualCount" xlink:type="simple">1</named-content>; lifeStage: <named-content xmlns:xlink="http://www.w3.org/1999/xlink" content-type="dwc:lifeStage" xlink:type="simple">adult</named-content>; occurrenceID: <named-content xmlns:xlink="http://www.w3.org/1999/xlink" content-type="dwc:occurrenceID" xlink:type="simple">AE2BCB87-40C3-5471-AC63-4373F31A4DD7</named-content>; <bold>Location:</bold> country: <named-content xmlns:xlink="http://www.w3.org/1999/xlink" content-type="dwc:country" xlink:type="simple">China</named-content>; stateProvince: <named-content xmlns:xlink="http://www.w3.org/1999/xlink" content-type="dwc:stateProvince" xlink:type="simple">Guangdong</named-content>; county: <named-content xmlns:xlink="http://www.w3.org/1999/xlink" content-type="dwc:county" xlink:type="simple">Zhuhai</named-content>; locality: <named-content xmlns:xlink="http://www.w3.org/1999/xlink" content-type="dwc:locality" xlink:type="simple">Fenghuang Mountain</named-content>; verbatimLocality: <named-content xmlns:xlink="http://www.w3.org/1999/xlink" content-type="dwc:verbatimLocality" xlink:type="simple">凤凰山长南径古道</named-content>; verbatimElevation: <named-content xmlns:xlink="http://www.w3.org/1999/xlink" content-type="dwc:verbatimElevation" xlink:type="simple">20-100 m</named-content>; locationRemarks: <named-content xmlns:xlink="http://www.w3.org/1999/xlink" content-type="dwc:locationRemarks" xlink:type="simple">label: GD, ZH, FHS, Changnanjing old road, Host of <tp:taxon-name><tp:taxon-name-part taxon-name-part-type="genus" reg="Gnetum">Gnetum</tp:taxon-name-part><tp:taxon-name-part taxon-name-part-type="species" reg="luofuense">luofuense</tp:taxon-name-part></tp:taxon-name>, 15.05.2023, leg. W. Lin</named-content>; <bold>Identification:</bold> identifiedBy: <named-content xmlns:xlink="http://www.w3.org/1999/xlink" content-type="dwc:identifiedBy" xlink:type="simple">Yi-Feng Zhang</named-content>; dateIdentified: <named-content xmlns:xlink="http://www.w3.org/1999/xlink" content-type="dwc:dateIdentified" xlink:type="simple">01-07-2023</named-content>; <bold>Record Level:</bold> institutionCode: <named-content xmlns:xlink="http://www.w3.org/1999/xlink" content-type="dwc:institutionCode" xlink:type="simple">GCD</named-content>; basisOfRecord: <named-content xmlns:xlink="http://www.w3.org/1999/xlink" content-type="dwc:basisOfRecord" xlink:type="simple">PreservedSpecimen</named-content></p></list-item></list></tp:treatment-sec><tp:treatment-sec sec-type="Host of"><title>Host of</title><p><italic><tp:taxon-name><tp:taxon-name-part taxon-name-part-type="genus" reg="Gnetum">Gnetum</tp:taxon-name-part><tp:taxon-name-part taxon-name-part-type="species" reg="luofuense">luofuense</tp:taxon-name-part></tp:taxon-name></italic> (new host plant species founded in Guangdong).</p></tp:treatment-sec><tp:treatment-sec sec-type="Distribution"><title>Distribution</title><p>China (Yunnan, Guangdong), India (Andaman Islands), Malaysia, Thailand, Vietnam, Myanmar (<xref ref-type="bibr" rid="B10754939">Borowski and Węgrzynowicz 2007</xref>, <xref ref-type="bibr" rid="B10754930">Zhang et al. 2022</xref>, <xref ref-type="bibr" rid="B10754856">Sittichaya 2023</xref>).</p></tp:treatment-sec><tp:treatment-sec sec-type="Notes"><title>Notes</title><p>New record of Guangdong Province.</p></tp:treatment-sec><ref-list><ref id="B10754939"><element-citation xmlns:xlink="http://www.w3.org/1999/xlink" publication-type="book" xlink:type="simple"><person-group person-group-type="author"><name name-style="western"><surname>Borowski</surname><given-names>J.</given-names></name><name name-style="western"><surname>Węgrzynowicz</surname><given-names>P.</given-names></name></person-group><year>2007</year><source>World catalogue of <tp:taxon-name><tp:taxon-name-part taxon-name-part-type="family">Bostrichidae</tp:taxon-name-part></tp:taxon-name> (<tp:taxon-name><tp:taxon-name-part taxon-name-part-type="order">Coleoptera</tp:taxon-name-part></tp:taxon-name>)</source><publisher-name>Wydawnictwo Mantis</publisher-name><publisher-loc>Olsztyn</publisher-loc><size units="page">247</size><isbn>978-83-926182-1-8</isbn></element-citation></ref><ref id="B10754930"><element-citation xmlns:xlink="http://www.w3.org/1999/xlink" publication-type="article" xlink:type="simple"><person-group person-group-type="author"><name name-style="western"><surname>Zhang</surname><given-names>Y. F.</given-names></name><name name-style="western"><surname>Meng</surname><given-names>L. Z.</given-names></name><name name-style="western"><surname>Beaver</surname><given-names>R. A.</given-names></name></person-group><year>2022</year><article-title>A review of the non-lyctine powder-post beetles of Yunnan (China) with a new genus and new species (<tp:taxon-name><tp:taxon-name-part taxon-name-part-type="order">Coleoptera</tp:taxon-name-part></tp:taxon-name>: <tp:taxon-name><tp:taxon-name-part taxon-name-part-type="family">Bostrichidae</tp:taxon-name-part></tp:taxon-name>)</article-title><source>Zootaxa</source><volume>5091</volume><issue>4</issue><fpage>501</fpage><lpage>545</lpage><pub-id pub-id-type="doi">10.11646/zootaxa.5091.4.1</pub-id></element-citation></ref><ref id="B10754856"><element-citation xmlns:xlink="http://www.w3.org/1999/xlink" publication-type="book" xlink:type="simple"><person-group person-group-type="author"><name name-style="western"><surname>Sittichaya</surname><given-names>W.</given-names></name></person-group><year>2023</year><source><tp:taxon-name><tp:taxon-name-part taxon-name-part-type="family">Bostrichidae</tp:taxon-name-part></tp:taxon-name> of Thailand</source><trans-title>มอดขี้ขุยในประเทศไทย</trans-title><publisher-name>I-design</publisher-name><publisher-loc>Songkla</publisher-loc><size units="page">216</size><comment content-type="language">Thai</comment><isbn>978-616-598-061-6</isbn><pub-id pub-id-type="doi">10.2306/scienceasia1513-1874.2023.082</pub-id></element-citation></ref></ref-list></tp:taxon-treatment>
