# Supplementary material for: New records of powder-post beetles (Coleoptera, Bostrichidae) from China
Source: Biodivers Data J. 2024 May 22;12:e120044. doi: 10.3897/BDJ.12.e120044 (PMC11137371; doi:10.3897/BDJ.12.e120044)
Supplement: XML Treatment for Sinoxylini [file BDJ.12.e120044-treatment8.xml]

<!DOCTYPE tp:taxon-treatment
  PUBLIC "-//TaxonX//DTD Taxonomic Treatment Publishing DTD v0 20100105//EN" "tax-treatment-NSO.dtd">
<tp:taxon-treatment xmlns:tp="http://www.plazi.org/taxpub"><tp:treatment-meta><mixed-citation publication-type="journal"><person-group><name><surname>Zhang</surname><given-names>Yi-Feng</given-names></name><name><surname>Wang</surname><given-names>Ying</given-names></name><name><surname>Lin</surname><given-names>Wei</given-names></name><name><surname>Meng</surname><given-names>Ling-Zeng</given-names></name></person-group><article-title>New records of powder-post beetles (<tp:taxon-name><tp:taxon-name-part taxon-name-part-type="order">Coleoptera</tp:taxon-name-part></tp:taxon-name>, <tp:taxon-name><tp:taxon-name-part taxon-name-part-type="family">Bostrichidae</tp:taxon-name-part></tp:taxon-name>) from China</article-title><source>Biodivers Data J</source><day>22</day><month>05</month><year>2024</year><volume>12</volume><pub-id pub-id-type="doi">10.3897/BDJ.12.e120044</pub-id></mixed-citation></tp:treatment-meta><tp:nomenclature><tp:taxon-name>
              <object-id xmlns:xlink="http://www.w3.org/1999/xlink" content-type="arpha" xlink:type="simple">048BFADC-B93B-5C24-B0B2-7D63BEA215A7</object-id>
              <tp:taxon-name-part taxon-name-part-type="tribe">Sinoxylini</tp:taxon-name-part>
            </tp:taxon-name><tp:taxon-authority>Lesne, 1899</tp:taxon-authority></tp:nomenclature></tp:taxon-treatment>
