# Supplementary material for: New records of powder-post beetles (Coleoptera, Bostrichidae) from China
Source: Biodivers Data J. 2024 May 22;12:e120044. doi: 10.3897/BDJ.12.e120044 (PMC11137371; doi:10.3897/BDJ.12.e120044)
Supplement: XML Treatment for Paraxylion bifer [file BDJ.12.e120044-treatment24.xml]

<!DOCTYPE tp:taxon-treatment
  PUBLIC "-//TaxonX//DTD Taxonomic Treatment Publishing DTD v0 20100105//EN" "tax-treatment-NSO.dtd">
<tp:taxon-treatment xmlns:tp="http://www.plazi.org/taxpub"><tp:treatment-meta><mixed-citation publication-type="journal"><person-group><name><surname>Zhang</surname><given-names>Yi-Feng</given-names></name><name><surname>Wang</surname><given-names>Ying</given-names></name><name><surname>Lin</surname><given-names>Wei</given-names></name><name><surname>Meng</surname><given-names>Ling-Zeng</given-names></name></person-group><article-title>New records of powder-post beetles (<tp:taxon-name><tp:taxon-name-part taxon-name-part-type="order">Coleoptera</tp:taxon-name-part></tp:taxon-name>, <tp:taxon-name><tp:taxon-name-part taxon-name-part-type="family">Bostrichidae</tp:taxon-name-part></tp:taxon-name>) from China</article-title><source>Biodivers Data J</source><day>22</day><month>05</month><year>2024</year><volume>12</volume><pub-id pub-id-type="doi">10.3897/BDJ.12.e120044</pub-id></mixed-citation></tp:treatment-meta><tp:nomenclature><tp:taxon-name>
              <object-id xmlns:xlink="http://www.w3.org/1999/xlink" content-type="arpha" xlink:type="simple">76467D36-7441-51B7-B9CF-2275BCAF9B1A</object-id>
              <tp:taxon-name-part taxon-name-part-type="genus">Paraxylion</tp:taxon-name-part>
              <tp:taxon-name-part taxon-name-part-type="species">bifer</tp:taxon-name-part>
            </tp:taxon-name><tp:taxon-authority>(Lesne, 1932)</tp:taxon-authority><tp:nomenclature-citation-list><tp:nomenclature-citation><tp:taxon-name>
                  <tp:taxon-name-part taxon-name-part-type="genus" reg="Xylion">Xylion</tp:taxon-name-part>
                  <tp:taxon-name-part taxon-name-part-type="species" reg="bifer">bifer</tp:taxon-name-part>
                </tp:taxon-name><comment> Lesne, 1932</comment></tp:nomenclature-citation></tp:nomenclature-citation-list></tp:nomenclature><tp:treatment-sec sec-type="materials"><title>Materials</title><list list-type="alpha-lower" list-content="occurrences"><list-item><p><bold>Type status:</bold> <named-content xmlns:xlink="http://www.w3.org/1999/xlink" content-type="dwc:typeStatus" xlink:type="simple">Other material</named-content>. <bold>Occurrence:</bold> individualCount: <named-content xmlns:xlink="http://www.w3.org/1999/xlink" content-type="dwc:individualCount" xlink:type="simple">1</named-content>; sex: <named-content xmlns:xlink="http://www.w3.org/1999/xlink" content-type="dwc:sex" xlink:type="simple">male</named-content>; lifeStage: <named-content xmlns:xlink="http://www.w3.org/1999/xlink" content-type="dwc:lifeStage" xlink:type="simple">adult</named-content>; occurrenceID: <named-content xmlns:xlink="http://www.w3.org/1999/xlink" content-type="dwc:occurrenceID" xlink:type="simple">A2AB54FB-B889-5399-A8AC-081E355E9AB6</named-content>; <bold>Location:</bold> country: <named-content xmlns:xlink="http://www.w3.org/1999/xlink" content-type="dwc:country" xlink:type="simple">China</named-content>; stateProvince: <named-content xmlns:xlink="http://www.w3.org/1999/xlink" content-type="dwc:stateProvince" xlink:type="simple">Hainan</named-content>; county: <named-content xmlns:xlink="http://www.w3.org/1999/xlink" content-type="dwc:county" xlink:type="simple">Wuzhishan</named-content>; municipality: <named-content xmlns:xlink="http://www.w3.org/1999/xlink" content-type="dwc:municipality" xlink:type="simple">Tongshi</named-content>; verbatimLocality: <named-content xmlns:xlink="http://www.w3.org/1999/xlink" content-type="dwc:verbatimLocality" xlink:type="simple">通什</named-content>; locationRemarks: <named-content xmlns:xlink="http://www.w3.org/1999/xlink" content-type="dwc:locationRemarks" xlink:type="simple">label: HN, Tongshi, 08.06.1983, leg. M.H. Ke</named-content>; <bold>Identification:</bold> identifiedBy: <named-content xmlns:xlink="http://www.w3.org/1999/xlink" content-type="dwc:identifiedBy" xlink:type="simple">Yi-Feng Zhang</named-content>; dateIdentified: <named-content xmlns:xlink="http://www.w3.org/1999/xlink" content-type="dwc:dateIdentified" xlink:type="simple">01-02-2023</named-content>; <bold>Record Level:</bold> institutionCode: <named-content xmlns:xlink="http://www.w3.org/1999/xlink" content-type="dwc:institutionCode" xlink:type="simple">GIZ</named-content>; basisOfRecord: <named-content xmlns:xlink="http://www.w3.org/1999/xlink" content-type="dwc:basisOfRecord" xlink:type="simple">PreservedSpecimen</named-content></p></list-item><list-item><p><bold>Type status:</bold> <named-content xmlns:xlink="http://www.w3.org/1999/xlink" content-type="dwc:typeStatus" xlink:type="simple">Other material</named-content>. <bold>Occurrence:</bold> individualCount: <named-content xmlns:xlink="http://www.w3.org/1999/xlink" content-type="dwc:individualCount" xlink:type="simple">2</named-content>; sex: <named-content xmlns:xlink="http://www.w3.org/1999/xlink" content-type="dwc:sex" xlink:type="simple">2 female, 2 male</named-content>; lifeStage: <named-content xmlns:xlink="http://www.w3.org/1999/xlink" content-type="dwc:lifeStage" xlink:type="simple">adult</named-content>; occurrenceID: <named-content xmlns:xlink="http://www.w3.org/1999/xlink" content-type="dwc:occurrenceID" xlink:type="simple">71860D6B-99ED-5B24-ABDD-2A27F1EF78B0</named-content>; <bold>Location:</bold> country: <named-content xmlns:xlink="http://www.w3.org/1999/xlink" content-type="dwc:country" xlink:type="simple">China</named-content>; stateProvince: <named-content xmlns:xlink="http://www.w3.org/1999/xlink" content-type="dwc:stateProvince" xlink:type="simple">Hunan</named-content>; county: <named-content xmlns:xlink="http://www.w3.org/1999/xlink" content-type="dwc:county" xlink:type="simple">Huaihua</named-content>; municipality: <named-content xmlns:xlink="http://www.w3.org/1999/xlink" content-type="dwc:municipality" xlink:type="simple">Huitong</named-content>; locality: <named-content xmlns:xlink="http://www.w3.org/1999/xlink" content-type="dwc:locality" xlink:type="simple">Tuanhe Diaotang Village</named-content>; verbatimLocality: <named-content xmlns:xlink="http://www.w3.org/1999/xlink" content-type="dwc:verbatimLocality" xlink:type="simple">团河 吊塘村</named-content>; locationRemarks: <named-content xmlns:xlink="http://www.w3.org/1999/xlink" content-type="dwc:locationRemarks" xlink:type="simple">label: HN, HT, TH, DT, 13.07.2023, Light trap, leg. J.H. Huang</named-content>; <bold>Identification:</bold> identifiedBy: <named-content xmlns:xlink="http://www.w3.org/1999/xlink" content-type="dwc:identifiedBy" xlink:type="simple">Lin Wei</named-content>; dateIdentified: <named-content xmlns:xlink="http://www.w3.org/1999/xlink" content-type="dwc:dateIdentified" xlink:type="simple">31-08-2023</named-content>; <bold>Record Level:</bold> institutionCode: <named-content xmlns:xlink="http://www.w3.org/1999/xlink" content-type="dwc:institutionCode" xlink:type="simple">GCD</named-content>; basisOfRecord: <named-content xmlns:xlink="http://www.w3.org/1999/xlink" content-type="dwc:basisOfRecord" xlink:type="simple">PreservedSpecimen</named-content></p></list-item></list></tp:treatment-sec><tp:treatment-sec sec-type="Distribution"><title>Distribution</title><p>China (Hong Kong, Yunnan, Guangdong, Hainan, Hunan), India, Indonesia, Myanmar, Laos, Vietnam, Malaysia, Thailand (<xref ref-type="bibr" rid="B10754969">Liu and Beaver 2018</xref>, <xref ref-type="bibr" rid="B10754930">Zhang et al. 2022</xref>, <xref ref-type="bibr" rid="B10754856">Sittichaya 2023</xref>).</p></tp:treatment-sec><tp:treatment-sec sec-type="Notes"><title>Notes</title><p>New record of Hunan and Hainan Province.</p></tp:treatment-sec><ref-list><ref id="B10754969"><element-citation xmlns:xlink="http://www.w3.org/1999/xlink" publication-type="chapter" xlink:type="simple"><person-group person-group-type="author"><name name-style="western"><surname>Liu</surname><given-names>L. Y.</given-names></name><name name-style="western"><surname>Beaver</surname><given-names>R. A.</given-names></name></person-group><year>2018</year><chapter-title>A synopsis of the powderpost beetles of the Himalayas with a key to the genera (Insecta: Coleoptera: Bostrichidae)</chapter-title><person-group person-group-type="editor"><name name-style="western"><surname>Hartmann</surname><given-names>M.</given-names></name><name name-style="western"><surname>Barclay</surname><given-names>M. V. L.</given-names></name><name name-style="western"><surname>Weipert</surname><given-names>J.</given-names></name></person-group><source>Biodiversität und Naturausstattung im Himalaya VI.</source><publisher-name>Verein der Freunde &amp; Förderer des Naturkundemuseums Erfurt e.V.</publisher-name><publisher-loc>Erfurt</publisher-loc><size units="page">628</size><isbn>9783000595769</isbn></element-citation></ref><ref id="B10754930"><element-citation xmlns:xlink="http://www.w3.org/1999/xlink" publication-type="article" xlink:type="simple"><person-group person-group-type="author"><name name-style="western"><surname>Zhang</surname><given-names>Y. F.</given-names></name><name name-style="western"><surname>Meng</surname><given-names>L. Z.</given-names></name><name name-style="western"><surname>Beaver</surname><given-names>R. A.</given-names></name></person-group><year>2022</year><article-title>A review of the non-lyctine powder-post beetles of Yunnan (China) with a new genus and new species (<tp:taxon-name><tp:taxon-name-part taxon-name-part-type="order">Coleoptera</tp:taxon-name-part></tp:taxon-name>: <tp:taxon-name><tp:taxon-name-part taxon-name-part-type="family">Bostrichidae</tp:taxon-name-part></tp:taxon-name>)</article-title><source>Zootaxa</source><volume>5091</volume><issue>4</issue><fpage>501</fpage><lpage>545</lpage><pub-id pub-id-type="doi">10.11646/zootaxa.5091.4.1</pub-id></element-citation></ref><ref id="B10754856"><element-citation xmlns:xlink="http://www.w3.org/1999/xlink" publication-type="book" xlink:type="simple"><person-group person-group-type="author"><name name-style="western"><surname>Sittichaya</surname><given-names>W.</given-names></name></person-group><year>2023</year><source><tp:taxon-name><tp:taxon-name-part taxon-name-part-type="family">Bostrichidae</tp:taxon-name-part></tp:taxon-name> of Thailand</source><trans-title>มอดขี้ขุยในประเทศไทย</trans-title><publisher-name>I-design</publisher-name><publisher-loc>Songkla</publisher-loc><size units="page">216</size><comment content-type="language">Thai</comment><isbn>978-616-598-061-6</isbn><pub-id pub-id-type="doi">10.2306/scienceasia1513-1874.2023.082</pub-id></element-citation></ref></ref-list></tp:taxon-treatment>
